# Supplementary material for: Advances in Microfluidic Systems and Numerical Modeling in Biomedical Applications: A Review
Source: Micromachines (Basel). 2024 Jun 30;15(7):873. doi: 10.3390/mi15070873 (PMC11279158; doi:10.3390/mi15070873)
Supplement: Supplementary file 1 [file micromachines-15-00873-s001.zip]

Archive with 1 entries (1 files):
- micromachines-3050003-supplementary.pdf
